# Supplementary material for: Analysis of Chemical Composition and In Vitro and In Vivo Antifungal Activity of Raphanus raphanistrum Extracts against Fusarium and Pythiaceae, Affecting Apple and Peach Seedlings
Source: Molecules. 2021 Apr 23;26(9):2479. doi: 10.3390/molecules26092479 (PMC8123050; doi:10.3390/molecules26092479)
Supplement: Supplementary file 1 [file molecules-26-02479-s001.zip]

Archive with 1 entries (1 files):
- molecules-1125591-supplementary.pdf
